# Supplementary material for: Characterisation of the tryptophan synthase alpha subunit in maize
Source: BMC Plant Biol. 2008 Apr 22;8:44. doi: 10.1186/1471-2229-8-44 (PMC2395261; doi:10.1186/1471-2229-8-44)
Supplement: Additional file 4 — Table S3: LC/MSD TOF analysis of trypsin digested recombinant ZmTSA, ZmTSAlike, IGL, BX1, and TSB1; list of major signals. [file 1471-2229-8-44-S4.xls]

## Sheet: ZmTSA
ZmTSA
ret. time	m/z	charge	EIC intensity	calc. mass	peptide
13.8	637.327	2+	110000	x
13.9	790.939	2+	3200	x
14.1	1123.12	2+	12000	2244.53	EAGVHGLVVPDVPLEETDVL
14.3	657.824	2+	49000	x
14.5	670.7	3+	32000	2009.29	VTEKPVAVGFGVSTPEHVR
14.5	649.626	2+	11800	x
14.5	1005.54	2+	3200	2009.08	VTEKPVAVGFGVSTPEHVR
14.6	540.797	2+	56000	1080.21	SISGTFAELR
14.6	1043.63	1+	50000	1043.23	VQSLLQDIK
14.6	1080.56	1+	44000	1080.21	SISGTFAELR
14.7	842.507	1+	80000	x
14.7	886.468	2+	5000	1773.08	QIAGWGADGVIIGSAVMK
14.7	894.983	2+	2800	x
14.9	642.689	3+	6400	1925.17	NNLELVLLTTPTTPNER
15.1	371.239	1+	5600	370.449	AALP
15.1	661.385	1+	200000	x
15.1	699.338	1+	23000	x
15.2	963.536	2+	8000	1925.17	NNLELVLLTTPTTPNER
15.3	476.258	2+	12000	x
15.3	1107.58	1+	6000	x
15.4	432.74	2+	2900	x
15.4	749.068	3+	38000	2244.53	EAGVHGLVVPDVPLEETDVL
15.5	687.361	2+	70000	1373.48	TLEEAASPEEGLK
15.6	522.305	2+	80000	1043.23	VQSLLQDIK
15.7	663.86	2+	500	1326.53	GTTFEDVISMVK
18	171.134	1+	170000	x
18	299.177	1+	140000	x
18.2	359.151	1+	1300	359.44	ALR
18.4	832.327	1+	56000	x
19.6	310.238	1+	7600	x
22.9	149.024	1+	150000	x

## Sheet: ZmTSAlike
ZmTSAlike
ret. time	m/z	charge	EIC intensity	calc. mass	peptide
15.1	701.368	1+	18000	701.781	SNVNLR
15.2	417.243	3+	17000	1250.42	LTVAETFSNLR
15.4	842.504	1+	20000	x
15.4	424.223	2+	1000	846.957	MANGGAAAGK
15.5	656.706	3+	40000	1967.25	VTDKPVAVGFGVSTPEHVK
15.5	984.525	2+	7000	1967.25	VTDKPVAVGFGVSTPEHVK
15.9	439.15	1+	60000	x
15.9	527.264	2+	19000	1053.24	GVGNFMSTIK
16	626.351	2+	15000	1250.42	LTVAETFSNLR
16.1	885.51	2+	1000	1769.07	QIVGWGADGVIVGSAIVK
16.2	474.183	1+	14000	x
16.2	495.118	1+	14000	x
16.3	654.359	2+	45000	1306.54	GTTLDSVIEMLK
16.6	179.108	1+	1000	x
16.9	352.214	3+	21000	1053.24	GVGNFMSTIK
17	590.406	3+	12000	1769.07	QIVGWGADGVIVGSAIVK
17.3	516.35	3+	13000	1545.68	QLCEAATPEEGLER
18.8	299.176	1+	25000	x
19.4	171.133	1+	200000	x
20.6	415.209	1+	10000	x
20.7	288.258	1+	34000	x
24.1	149.024	1+	190000	x

## Sheet: ZmBX1
ZmBX1
ret. time	m/z	charge	EIC intensity	calc. mass	peptide
15	401.295	1+	5700	x
15	633.829	2+	6900	x
15.1	1045.59	1+	1200	1044.21	VESLIQEVK
15.1	523.299	2+	4500	1044.21	VESLIQEVK
15.1	840.41	2+	450	1678.98	ALASGTTMDAVLEMLR
15.1	808.433	2+	6900	x
15.4	670.343	1+	2500	669.738	ANVNPR
15.4	855.927	2+	5100	x
15.5	842.504	1+	30000	x
15.8	738.379	2+	5000	x
16	927.492	2+	4500	1852.08	ASEGFVYLVSVNGVTGPR
16	618.319	3+	2400	1852.08	ASEGFVYLVSVNGVTGPR
16	675.365	3+	1400	2022.29	NNNLELVLLTTPAIPEDR
16	1012.04	2+	1200	2022.29	NNNLELVLLTTPAIPEDR
16	1012.04	3+	1200	2660.03	EAGVHGLIVPDLPYVAAHSLWSEAK
16	927.492	2+	4000	x
16.1	1086.56	3+	500	3257.72	LLDGCGADVIELGVPCSDPYIDGPIIQASVAR
16.1	445.333	2+	5000	x
16.3	489.322	1+	390	489.569	EITK
16.3	123.085	1+	2500	x
16.3	153.093	1+	790	x
16.3	439.15	1+	25000	x
16.7	331.184	1+	6000	x
17.5	560.394	3+	360	1678.98	ALASGTTMDAVLEMLR
17.6	335.179	1+	3000	334.434	GMK
18	295.186	1+	2700	x

## Sheet: ZmIGL
ZmIGL
ret. time	m/z	charge	EIC intensity	calc. mass	peptide
15	778.407	1+	1292	777.891	MEEITR
15.1	197.119	2+	6580	392.474	MSR
15.1	389.213	2+	3070	777.891	MEEITR
15.1	150.05	1+	127000	x
15.1	380.097	1+	21300	x
15.2	178.051	1+	131000	x
15.2	492.284	2+	5158	x
15.3	144.927	2+	13810	287.362	LR
15.3	393.208	1+	447	392.474	MSR
15.3	773.405	2+	4530	1544.83	ALASGTTPDGVLAMLK
15.3	625.304	3+	40400	1873.16	QIAEWGADGVIIGSAMVR
15.4	288.181	1+	1280	287.362	LR
15.4	561.308	1+	8270	560.648	TEAIK
15.4	522.292	2+	1582	1043.23	VQSLIQEVK
15.5	799.409	3+	3950	2395.76	EAGVHGLIVPDLPYGNSCALTLR
15.5	842.512	1+	135000	x
15.6	337.203	2+	5760	673.727	ANVNTR
15.6	575.318	2+	486	1148.33	WGLADFAAAVK
15.6	743.429	1+	5310	x
15.6	880.436	2+	1006	x
15.7	674.366	1+	1546	673.727	ANVNTR
15.7	509.277	1+	12300	x
15.7	657.352	2+	12100	x
15.8	333.184	1+	2940	332.36	ASR
15.8	234.092	1+	3697	x
15.8	435.774	2+	19000	x
15.8	685.368	2+	3739	x
15.8	870.534	2+	8063	x
15.9	645.353	1+	67000	644.743	NALPCQ
16.1	610.324	3+	3980	1827.07	NSLELVLLTTPSTPADR
16.1	196.06	1+	119000	x
16.2	166.05	2+	1120000	332.36	ASR
16.2	451.237	2+	6990	899.999	QLGEAASPK
16.2	776.407	2+	2420	1550.78	GFVYLATVNGVTGPR
16.3	166.05	1+	1120000	x
16.4	914.488	2+	5280	1827.07	NSLELVLLTTPSTPADR
16.5	493.282	1+	1480000	x
16.5	521.281	2+	4469	x
16.5	985.56	1+	60900	x
16.7	284.129	1+	22200	x
16.7	331.185	1+	5733	x
17.1	314.14	1+	15200	x
17.4	817.198	3+	2695	x

## Sheet: ZmTSB1
ZmTSB1
ret. time	m/z	charge	EIC intensity	calc. mass	peptide		isoform
14.5	509.266	1+	300000	508.572	YLDV		1+2
14.5	492.777	2+	11800	984.2	AVHSGTATLK		1+2
14.6	492.775	2+	29000	984.12	AVHSGTATLK		1+2
14.6	901.918	2+	28000	1801.88	AEYDSVTDQEALDAFK		1+2
14.6	659	3+	12500	x
14.6	988.018	2+	10500	x
14.8	741.402	2+	60000	1481.63	LIGVEAAGHGVDTDK		1
14.8	741.902	1+	40000	740.858	HAATLTK		1+2
14.8	690.4	3+	27000	2068.13	LEGIIPALETSHALAYLEK		1+2
14.8	535.8	2+	4500	1070.27	LCPTLPDGVR		1+
14.9	787.46	1+	40000	786.924	ELDGILK		1+2
14.9	601.288	3+	2400	1801.88	AEYDSVTDQEALDAFK		1+2
15	757.462	1+	98000	756.9	LLGAEVR		1+2
15	901.921	2+	24000	1801.88	AEYDSVTDQEALDAFK		1+2
15.2	1005.82	3+	2600	x
15.2	435.772	2+	7000	x
15.2	423.233	2+	800	846.985	QALNVFR		1
15.2	1035.17	2+	2200	2068.13	LEGIIPALETSHALAYLEK		1+2
15.4	556.281	2+	6500	1111.54	ESPLYFAER		1+2
15.4	574.315	2+	4800	1147.34	ADGTGPLIYLK		1+2
15.4	574.807	2+	12300	1147.34	ADGTGPLIYLK		1+2
15.5	613.853	2+	14000	1225.45	INNAVAQALLAK		1+2
15.5	628.305	2+	1500	x
15.5	741.374	2+	38000	1481.76	LIGVEAAGHGVDTDK		1
15.5	813.395	4+	1800	x
15.5	1084.52	3+	2600	x
15.5	643.243	3+	10000	1925.18	IIAETGAGQHGVATATVCAR		1
15.6	448.251	2+	7000	x
15.6	613.856	2+	7000	1225.45	INNAVAQALLAK		1+2
15.6	690.398	3+	3000	2068.13	LEGIIPALETSHALAYLEK		1+2
15.7	1035.1	2+	30000	2068.4	LEGIIPALETSHALAYLEK		1+2
15.7	791.39	3+	2200	x
15.7	435.77	2+	10000	861.907	DATSEAIR		1+2
15.9	439.15	1+	60000	x
15.9	614.365	1+	7000	613.733	QAMHK		1
16	904.434	3+	3000	x
16.6	122.095	1+	3500	x
18.6	832.325	1+	260000	x
18.8	105.048	1+	6000	x
18.8	299.176	1+	25000	x
18.9	171.133	1+	24000	x
20.5	272.262	1+	15000	x
23.6	149.024	1+	170000	x
